# Supplementary material for: From Luminal to Triple Negative: 3D Spheroids Reveal Molecular and Phenotypic Differences Across Breast Cancer Subtypes
Source: Int J Mol Sci. 2026 Apr 15;27(8):3529. doi: 10.3390/ijms27083529 (PMC13116449; doi:10.3390/ijms27083529)
Supplement: Supplementary file 1 [file ijms-27-03529-s001.zip]

Archive with 1 entries (1 files):
- ijms-4129652-supplementary.pdf
